# Supplementary material for: Assessing the resilience of the belt and road countries and its spatial heterogeneity: A comprehensive approach
Source: PLoS One. 2020 Sep 2;15(9):e0238475. doi: 10.1371/journal.pone.0238475 (PMC7467326; doi:10.1371/journal.pone.0238475)
Supplement: S1 File — (XLS) [file pone.0238475.s001.xls]

## Sheet: National resilience
NAME	National resilience
Afghanistan	0.0445257
Albania	0.181377
Armenia	0.17095
Azerbaijan	0.0952871
Bahrain	0.118521
Bangladesh	0.0608117
Belarus	0.169725
Bhutan	0.231827
Bosnia and Herzegovina	0.133426
Brunei	0.207997
Bulgaria	0.26973
Cambodia	0.120428
China	0.379671
Croatia	0.222404
Czech Republic	0.342321
Egypt	0.0848763
Estonia	0.325155
Georgia	0.173996
Hungary	0.279188
India	0.108317
Indonesia	0.113525
Iran	0.106891
Iraq	0.0773374
Israel	0.320062
Jordan	0.102409
Kazakhstan	0.202888
Kuwait	0.139762
Kyrgyzstan	0.158938
Laos	0.181942
Latvia	0.267677
Lebanon	0.103021
Lithuania	0.254356
Macedonia	0.130545
Malaysia	0.254657
Maldives	0.0783814
Moldova	0.117165
Mongolia	0.122667
Montenegro	0.180615
Myanmar	0.0911053
Nepal	0.0965936
Oman	0.109493
Pakistan	0.0673593
Philippines	0.160041
Poland	0.229143
Qatar	0.145338
Romania	0.195243
Russia	0.27828
Saudi Arabia	0.155596
Serbia	0.152869
Singapore	0.414209
Slovakia	0.307746
Slovenia	0.405546
Sri Lanka	0.0874882
Syria	0.0769272
Tajikistan	0.163145
Thailand	0.17368
Timor-Leste	0.0768082
Turkey	0.140248
Turkmenistan	0.0643373
Ukraine	0.207165
United Arab Emirates	0.182817
Uzbekistan	0.0700851
Vietnam	0.180937
Yemen	0.0388433
ChinaK	0

## Sheet: Ecological resilience
NAME	Ecological resilience
Afghanistan	0.04945
Albania	0.311021
Armenia	0.293898
Azerbaijan	0.081297
Bahrain	0.0213951
Bangladesh	0.05441
Belarus	0.1743
Bhutan	0.569415
Bosnia and Herzegovina	0.173186
Brunei	0.208515
Bulgaria	0.37349
Cambodia	0.221058
China	0.141291
Croatia	0.257269
Czech Republic	0.294029
Egypt	0.0588253
Estonia	0.224725
Georgia	0.259875
Hungary	0.284396
India	0.0958758
Indonesia	0.146527
Iran	0.0778032
Iraq	0.0445594
Israel	0.0942051
Jordan	0.044263
Kazakhstan	0.19992
Kuwait	0.0413786
Kyrgyzstan	0.243692
Laos	0.286234
Latvia	0.274025
Lebanon	0.0525378
Lithuania	0.227076
Macedonia	0.167771
Malaysia	0.209487
Maldives	0.0292206
Moldova	0.106368
Mongolia	0.130807
Montenegro	0.211753
Myanmar	0.192119
Nepal	0.180437
Oman	0.022358
Pakistan	0.0900152
Philippines	0.109261
Poland	0.199034
Qatar	0.00947633
Romania	0.268764
Russia	0.333348
Saudi Arabia	0.0305455
Serbia	0.159418
Singapore	0.0630706
Slovakia	0.391198
Slovenia	0.501618
Sri Lanka	0.116036
Syria	0.0620165
Tajikistan	0.366286
Thailand	0.140641
Timor-Leste	0.130061
Turkey	0.110904
Turkmenistan	0.0745571
Ukraine	0.280791
United Arab Emirates	0.0450158
Uzbekistan	0.0692058
Vietnam	0.165555
Yemen	0.0283077
ChinaK	0

## Sheet: Economic resilience
NAME	Economic resilience
Afghanistan	0.0265497
Albania	0.0469271
Armenia	0.0539311
Azerbaijan	0.0518493
Bahrain	0.0909465
Bangladesh	0.0314424
Belarus	0.0882156
Bhutan	0.0353654
Bosnia and Herzegovina	0.0737692
Brunei	0.1527
Bulgaria	0.151352
Cambodia	0.0505471
China	0.593167
Croatia	0.135369
Czech Republic	0.253709
Egypt	0.0599722
Estonia	0.207181
Georgia	0.0891877
Hungary	0.219413
India	0.103069
Indonesia	0.0609055
Iran	0.0570597
Iraq	0.0528285
Israel	0.391286
Jordan	0.0821559
Kazakhstan	0.181678
Kuwait	0.112929
Kyrgyzstan	0.0775897
Laos	0.131793
Latvia	0.172923
Lebanon	0.0648631
Lithuania	0.191021
Macedonia	0.0634075
Malaysia	0.272375
Maldives	0.0592446
Moldova	0.0716563
Mongolia	0.0591489
Montenegro	0.117321
Myanmar	0.0205989
Nepal	0.0272619
Oman	0.0910205
Pakistan	0.036697
Philippines	0.19218
Poland	0.163192
Qatar	0.158099
Romania	0.106055
Russia	0.21595
Saudi Arabia	0.174706
Serbia	0.106533
Singapore	0.435855
Slovakia	0.197787
Slovenia	0.230232
Sri Lanka	0.0412681
Syria	0.0408765
Tajikistan	0.0290175
Thailand	0.161204
Timor-Leste	0.0190262
Turkey	0.111273
Turkmenistan	0.0316425
Ukraine	0.104231
United Arab Emirates	0.20173
Uzbekistan	0.0347255
Vietnam	0.180996
Yemen	0.0287814
ChinaK	0

## Sheet: Social resilience
NAME	Social resilience
Afghanistan	0.0821378
Albania	0.301003
Armenia	0.257446
Azerbaijan	0.231278
Bahrain	0.358583
Bangladesh	0.147432
Belarus	0.371202
Bhutan	0.148525
Bosnia and Herzegovina	0.217452
Brunei	0.34919
Bulgaria	0.393146
Cambodia	0.124679
China	0.246363
Croatia	0.385307
Czech Republic	0.654153
Egypt	0.194255
Estonia	0.803266
Georgia	0.242306
Hungary	0.423714
India	0.143479
Indonesia	0.19124
Iran	0.285611
Iraq	0.19742
Israel	0.530522
Jordan	0.255748
Kazakhstan	0.262558
Kuwait	0.380112
Kyrgyzstan	0.220318
Laos	0.129114
Latvia	0.500099
Lebanon	0.289023
Lithuania	0.464627
Macedonia	0.238206
Malaysia	0.287822
Maldives	0.213201
Moldova	0.252913
Mongolia	0.271704
Montenegro	0.289008
Myanmar	0.0962975
Nepal	0.12868
Oman	0.30876
Pakistan	0.106679
Philippines	0.16592
Poland	0.451067
Qatar	0.34924
Romania	0.296337
Russia	0.342506
Saudi Arabia	0.324347
Serbia	0.260527
Singapore	0.970321
Slovakia	0.444913
Slovenia	0.688663
Sri Lanka	0.156521
Syria	0.19554
Tajikistan	0.153895
Thailand	0.263297
Timor-Leste	0.132511
Turkey	0.265824
Turkmenistan	0.130546
Ukraine	0.343401
United Arab Emirates	0.374288
Uzbekistan	0.162477
Vietnam	0.207583
Yemen	0.0830527
ChinaK	0
